# Supplementary material for: Non-Contact Multiscale Analysis of a DPP 3D-Printed Injection Die for Investment Casting
Source: Materials (Basel). 2021 Nov 9;14(22):6758. doi: 10.3390/ma14226758 (PMC8624798; doi:10.3390/ma14226758)
Supplement: Supplementary file 1 [file materials-14-06758-s001.zip]

Archive with 1 entries (1 files):
- materials-1419667-supplementary.pdf
